# Supplementary material for: Vitamin D Status and Predictors of Hypovitaminosis D in Internationally Adopted Children
Source: PLoS One. 2016 Sep 29;11(9):e0158469. doi: 10.1371/journal.pone.0158469 (PMC5042493; doi:10.1371/journal.pone.0158469)
Supplement: S1 Dataset — (XLS) [file pone.0158469.s001.xls]

## Sheet: Tabella
	Sesso	Anno prelievo	<3 months in Italy	Month visit	Season	Country	Continent	25(OH)D, ng/ml	Parassitosis	TBC OR	age in Italy (yrs)	age visit (yrs)
	M	2012	< 90 days	November	Fall	Zambia	Africa	47	1	0	0.419178	0.471233
	M	2012	< 90 days	January	Winter	Sri Lanka	Asia	41	0	0	0.356164	0.564384
	M	2012	< 90 days	August	Summer	Etiopia	Africa	48	0	0	0.578082	0.646575
	M	2012	< 90 days	February	Winter	Sri Lanka	Asia	33	0	0	0.427397	0.657534
	F	2012	< 90 days	October	Fall	Armenia	Asia	35	0	0	0.583562	0.673973
	M	2013	>= 90 days	July	Summer	Senegal	Africa	26	0	0	0.383562	0.682192
	M	2012	< 90 days	October	Fall	Etiopia	Africa	28	0	0	0.605479	0.728767
	F	2014	< 90 days	May	Spring	Etiopia	Africa	26	1	1	0.726027	0.827397
	M	2014	< 90 days	February	Winter	Etiopia	Africa	33	0	0	0.764384	0.841096
	F	2014	< 90 days	November	Fall	Senegal	Africa	40	0	0	0.654795	0.857534
	F	2013	< 90 days	December	Fall	Vietnam	Asia	30	0	0	0.772603	0.865753
	F	2013	< 90 days	February	Winter	Vietnam	Asia	18	0	0	0.917808	1.07397
	M	2012	< 90 days	February	Winter	Russia	Europe	21	0	1	1.0274	1.13973
	M	2012	< 90 days	March	Winter	Mali	Africa	26	0	0	1.0274	1.19178
	M	2014	>= 90 days	March	Winter	Senegal	Africa	15	0	1	0.983562	1.24384
	F	2013	< 90 days	February	Winter	Vietnam	Asia	46	0	0	1.29589	1.32877
	M	2012	>= 90 days	February	Winter	Colombia	America	16	0	0	1.16164	1.4137
	M	2012	< 90 days	September	Summer	Russia	Europe	58	1	0	1.26849	1.45479
	M	2013	< 90 days	March	Winter	Russia	Europe	27	0	0	1.30959	1.49863
	M	2012	< 90 days	February	Winter	Russia	Europe	9	0	1	1.26301	1.50411
	F	2012	>= 90 days	February	Winter	Russia	Europe	26	0	0	1.26849	1.52877
	M	2013	>= 90 days	October	Fall	Mali	Africa	26	0	0	1.19178	1.56986
	F	2012	< 90 days	June	Spring	Cina	Asia	26	1	0	1.44658	1.5863
	F	2012	< 90 days	August	Summer	India	Asia	40	0	0	1.50411	1.66849
	F	2013	>= 90 days	August	Summer	Etiopia	Africa	27	1	0	1.31781	1.66849
	M	2013	>= 90 days	August	Summer	Etiopia	Africa	31	1	0	1.31781	1.66849
	M	2014	< 90 days	January	Winter	Russia	Europe	24	0	0	1.56712	1.70685
	F	2014	>= 90 days	November	Fall	Vietnam	Asia	24	0	1	1.28767	1.70959
	M	2013	< 90 days	June	Spring	Etiopia	Africa	11	0	0	1.53973	1.7726
	F	2013	>= 90 days	September	Summer	Russia	Europe	54	0	0	1.50411	1.84658
	M	2012	>= 90 days	January	Winter	Russia	Europe	12	0	0	1.55068	1.86301
	M	2012	< 90 days	December	Fall	Congo	Africa	32	0	0	1.7726	1.87123
	M	2012	< 90 days	December	Fall	Congo	Africa	36	0	1	1.7726	1.87123
	F	2012		February	Winter	Russia	Europe	15	0	0		1.92329
	F	2013	< 90 days	May	Spring	Albania	Europe	19	0	0	1.70685	1.93425
	F	2014	>= 90 days	September	Summer	Vietnam	Asia	22	0	0	1.61096	1.96712
	M	2014	< 90 days	July	Summer	Kenya	Africa	25	0	0	1.8137	1.96986
	F	2014	>= 90 days	February	Winter	Etiopia	Africa	17	1	0	1.60274	1.9726
	F	2012	< 90 days	June	Spring	Russia	Europe	20	1	0	1.87945	1.9863
	M	2013	>= 90 days	November	Fall	Russia	Europe	31	0	0	1.73699	1.98904
	F	2012	< 90 days	July	Summer	Mali	Africa	28	1	0	1.91507	1.98904
	M	2012	< 90 days	October	Fall	Mali	Africa	20	1	0	1.83014	1.99726
	F	2012	< 90 days	January	Winter	Russia	Europe	23	0	0	1.85479	2
	M	2013	< 90 days	July	Summer	Mali	Africa	36	0	0	1.94521	2
	M	2012	< 90 days	October	Fall	Etiopia	Africa	29	1	0	1.76712	2.00548
	M	2012	>= 90 days	March	Winter	Colombia	America	23	0	0	1.66575	2.06849
	F	2014	< 90 days	September	Summer	Russia	Europe	43	0	0	1.87123	2.07123
	M	2014	< 90 days	October	Fall	Russia	Europe	28	0	0	1.85753	2.07397
	F	2013	< 90 days	April	Spring	Etiopia	Africa	21	1	0	2.01918	2.08219
	M	2012	< 90 days	June	Spring	Etiopia	Africa	25	0	0	1.87671	2.09863
	F	2012	>= 90 days	March	Winter	Cile	America	13	0	0	1.70411	2.12329
	M	2013	< 90 days	December	Fall	Russia	Europe	33	0	0	1.88493	2.12603
	F	2011	< 90 days	October	Fall	Colombia	America	23	1	0	1.9863	2.13699
	M	2014	>= 90 days	May	Spring	Etiopia	Africa	10	1	0	1.76438	2.15068
	M	2014	< 90 days	July	Summer	Russia	Europe	31	0	0	1.9863	2.16712
	M	2014	< 90 days	July	Summer	Cina	Asia	34	1	0	2.04384	2.18904
	M	2014	< 90 days	November	Fall	Russia	Europe	36	0	0	1.99452	2.2
	F	2014	< 90 days	March	Winter	Burkina Faso	Africa	12	0	0	2.1589	2.24384
	M	2014		January	Winter	Russia	Europe	30	0	0		2.24658
	F	2014	< 90 days	February	Winter	Russia	Europe	7	0	0	2.2137	2.24932
	M	2013	>= 90 days	February	Winter	Vietnam	Asia	13	1	0	2	2.25753
	M	2014	>= 90 days	January	Winter	Russia	Europe	24	0	1	1.89863	2.27397
	M	2014	< 90 days	October	Fall	Cina	Asia	27	0	0	2.09589	2.29589
	F	2014	< 90 days	September	Summer	Cina	Asia	41	0	0	2.17808	2.30411
	M	2013	>= 90 days	November	Fall	Russia	Europe	23	0	0	1.42192	2.32603
	F	2013	< 90 days	April	Spring	Etiopia	Africa	28	1	0	2.13699	2.34521
	M	2012	< 90 days	April	Spring	Lituania	Europe	24	0	0	2.2274	2.35342
	F	2014	< 90 days	October	Fall	Russia	Europe	21	1	1	2.19452	2.36164
	M	2014		February	Winter	Russia	Europe	26	0	1		2.36986
	M	2013	>= 90 days	July	Summer	Cina	Asia	23	0	0	1.98356	2.36986
	F	2013	< 90 days	February	Winter	Burkina Faso	Africa	14	1	0	2.31507	2.37534
	M	2013	< 90 days	January	Winter	Kenya	Africa	33	0	0	2.23836	2.39452
	F	2013	< 90 days	March	Winter	Russia	Europe	31	0	1	2.29589	2.42466
	M	2013	< 90 days	July	Summer	Filippine	Asia	29	0	0	2.37808	2.44658
	M	2014	< 90 days	March	Winter	Russia	Europe	24	0	0	2.32329	2.45205
	F	2014	< 90 days	March	Winter	Russia	Europe	25	0	0	2.32329	2.45205
	M	2012	< 90 days	May	Spring	Russia	Europe	28	0	0	2.29863	2.47123
	M	2014		October	Fall	Russia	Europe	29	0	0		2.48493
	M	2014	< 90 days	December	Fall	Russia	Europe	37	0	0	2.35342	2.48493
	M	2014	< 90 days	August	Summer	Cina	Asia	28	0	0	2.38356	2.48767
	F	2013		March	Winter	Etiopia	Africa	12	1	0		2.49863
	M	2012	< 90 days	October	Fall	Russia	Europe	29	0	0	2.38082	2.52877
	M	2014	< 90 days	July	Summer	Russia	Europe	29	1	1	2.33151	2.53973
	M	2013	>= 90 days	September	Summer	Etiopia	Africa	27	0	0	2.22466	2.55342
	M	2013	>= 90 days	May	Spring	Russia	Europe	25	0	0	1.4411	2.55616
	F	2012	< 90 days	October	Fall	Russia	Europe	45	0	1	2.34247	2.57808
	M	2012	< 90 days	June	Spring	Russia	Europe	30	0	0	2.46849	2.59726
	F	2014	< 90 days	October	Fall	Russia	Europe	16	0	0	2.40274	2.6
	M	2014	>= 90 days	April	Spring	Vietnam	Asia	26	0	0	2.27671	2.61096
	M	2013	< 90 days	January	Winter	Russia	Europe	23	0	0	2.49589	2.61918
	M	2014	< 90 days	March	Winter	Vietnam	Asia	31	0	0	2.47671	2.64384
	F	2014	< 90 days	December	Fall	Russia	Europe	15	0	0	2.44932	2.65479
	M	2013	< 90 days	December	Fall	Russia	Europe	27	0	0	2.4411	2.66575
	M	2014	>= 90 days	January	Winter	Perù	America	35	0	0	2.23836	2.72603
	M	2012	>= 90 days	January	Winter	Russia	Europe	8	0	0	2.48767	2.73425
	F	2012		June	Spring	Russia	Europe	24	0	1		2.73425
	F	2012	< 90 days	March	Winter	Colombia	America	23	0	0	2.52055	2.74521
	M	2013	< 90 days	May	Spring	India	Asia	22	0	0	2.65479	2.75616
	M	2014	< 90 days	April	Spring	Colombia	America	16	1	0	2.5863	2.75616
	M	2013	>= 90 days	November	Fall	Cina	Asia	19	0	0	2.41096	2.76164
	M	2014	< 90 days	November	Fall	Russia	Europe	15	0	0	2.63288	2.79178
	M	2014	< 90 days	May	Spring	Russia	Europe	22	0	0	2.71233	2.82466
	F	2013	>= 90 days	December	Fall	Etiopia	Africa	7	1	0	2.43562	2.82466
	M	2013	>= 90 days	December	Fall	Perù	America	17	1	0	2.47397	2.83014
	M	2012	< 90 days	July	Summer	Russia	Europe	42	0	0	2.76438	2.85753
	M	2012	< 90 days	May	Spring	Lituania	Europe	26	1	0	2.77534	2.86301
	M	2014	< 90 days	November	Fall	Russia	Europe	30	0	0	2.70411	2.87123
	M	2014	< 90 days	May	Spring	Etiopia	Africa	17	1	0	2.87671	2.88767
	M	2014	< 90 days	October	Fall	Russia	Europe	23	0	0	2.80822	2.89315
	M	2013	< 90 days	April	Spring	Russia	Europe	21	0	0	2.71507	2.90685
	M	2013	>= 90 days	August	Summer	Congo	Africa	35	0	0	2.56164	2.95068
	M	2013	>= 90 days	December	Fall	Russia	Europe	28	0	0	2.65479	2.9726
	M	2014	< 90 days	June	Spring	Vietnam	Asia	23	0	0	2.90959	2.98082
	M	2014	< 90 days	May	Spring	Russia	Europe	7	0	0	2.93973	3.00548
	M	2014	< 90 days	August	Summer	Cina	Asia	24	0	0	2.9589	3.02192
	M	2012	>= 90 days	January	Winter	Russia	Europe	15	1	0	2.6	3.03836
	M	2013	>= 90 days	July	Summer	Cina	Asia	24	0	1	2.72329	3.04384
	M	2012	< 90 days	July	Summer	Burkina Faso	Africa	28	0	0	2.95342	3.04658
	M	2014		February	Winter	Etiopia	Africa	13	0	0		3.05205
	F	2012	< 90 days	July	Summer	Congo	Africa	20	0	1	2.9863	3.07945
	M	2013	< 90 days	February	Winter	Russia	Europe	7	0	0	2.94521	3.09315
	M	2014	>= 90 days	February	Winter	Polonia	Europe	28	0	0	2.70685	3.10137
	M	2012	< 90 days	February	Winter	Russia	Europe	10	0	0	2.89315	3.11233
	M	2013	< 90 days	February	Winter	Etiopia	Africa	9	1	0	2.95616	3.12603
	F	2012	< 90 days	February	Winter	Burkina Faso	Africa	14	0	0	2.96986	3.12877
	M	2012	>= 90 days	February	Winter	Russia	Europe	22	0	0	2.86849	3.13699
	M	2013	>= 90 days	October	Fall	Russia	Europe	25	0	0	2.73973	3.14247
	M	2013		September	Summer	Thailandia	Asia	31	0	0		3.14247
	F	2012	< 90 days	October	Fall	Russia	Europe	60	0	0	2.9863	3.15342
	F	2014	< 90 days	August	Summer	Burkina Faso	Africa	23	0	0	3.00822	3.1589
	F	2012	< 90 days	May	Spring	Russia	Europe	28	0	0	3.00548	3.16438
	F	2013	< 90 days	April	Spring	Congo	Africa	31	0	0	3.05205	3.1726
	M	2013	< 90 days	January	Winter	Burkina Faso	Africa	33	1	0	3.14795	3.17808
	M	2014	< 90 days	June	Spring	Bolivia	America	25	1	0	3.0274	3.1863
	M	2012	< 90 days	October	Fall	Russia	Europe	18	0	0	3.13151	3.19452
	M	2014	< 90 days	September	Summer	Russia	Europe	17	1	0	3.06575	3.22466
	F	2014	< 90 days	August	Summer	Russia	Europe	36	0	0	3.07671	3.23836
	F	2014	< 90 days	October	Fall	Russia	Europe	22	1	0	3.02466	3.23836
	M	2014	>= 90 days	October	Fall	Filippine	Asia	24	0	0	2.86027	3.2411
	F	2012	< 90 days	August	Summer	Cile	America	35	0	0	3.1726	3.25479
	M	2013	>= 90 days	September	Summer	Russia	Europe	22	0	0	2.94795	3.26849
	F	2012	>= 90 days	March	Winter	Colombia	America	13	1	0	2.84932	3.26849
	F	2012	< 90 days	April	Spring	Etiopia	Africa	16	0	0	3.15342	3.27397
	M	2013	>= 90 days	October	Fall	Salvador	America	16	0	0	2.99178	3.28493
	M	2012	< 90 days	October	Fall	Russia	Europe	34	1	0	3.22192	3.29315
	M	2013	< 90 days	January	Winter	Etiopia	Africa	24	0	0	3.17534	3.29589
	M	2013	>= 90 days	November	Fall	Cina	Asia	22	1	0	2.76712	3.29863
	M	2012	< 90 days	July	Summer	Congo	Africa	34	0	0	3.23562	3.31507
	F	2013	< 90 days	July	Summer	Russia	Europe	30	0	0	3.28767	3.33699
	M	2013	>= 90 days	September	Summer	Russia	Europe	31	0	0	2.9863	3.33973
	F	2012		March	Winter	Russia	Europe	33	0	0		3.34795
	M	2012	< 90 days	July	Summer	Etiopia	Africa	17	0	0	3.30685	3.39178
	M	2013	< 90 days	April	Spring	Congo	Africa	17	0	1	3.27945	3.39452
	F	2012	< 90 days	August	Summer	Congo	Africa	24	0	0	3.29041	3.4
	F	2013	>= 90 days	May	Spring	Russia	Europe	26	0	0	3.00548	3.4137
	M	2013	>= 90 days	September	Summer	Russia	Europe	24	0	0	3.10685	3.42192
	M	2012	< 90 days	March	Winter	Russia	Europe	15	0	0	3.29863	3.44932
	M	2013	< 90 days	February	Winter	Russia	Europe	47	1	0	3.26575	3.45205
	M	2013	>= 90 days	July	Summer	Russia	Europe	30	0	0	3.20548	3.46301
	M	2014		March	Winter	Etiopia	Africa	18	1	0		3.46301
	M	2013	>= 90 days	August	Summer	Colombia	America	26	1	0	3.10685	3.47123
	M	2013	< 90 days	May	Spring	Colombia	America	22	1	0	3.36712	3.49041
	F	2013	< 90 days	May	Spring	Congo	Africa	20	0	0	3.29315	3.50685
	F	2013	< 90 days	August	Summer	Russia	Europe	42	0	0	3.48767	3.55342
	F	2013	< 90 days	July	Summer	Russia	Europe	22	0	0	3.50959	3.55342
	M	2013	< 90 days	October	Fall	Russia	Europe	34	0	0	3.33151	3.55616
	M	2012		November	Fall	Congo	Africa	17	0	0		3.57808
	F	2012	< 90 days	August	Summer	Russia	Europe	27	0	0	3.47397	3.59452
	F	2011	< 90 days	May	Spring	Russia	Europe	11	1	0	3.5726	3.60274
	M	2012	< 90 days	October	Fall	Russia	Europe	44	0	1	3.53973	3.6137
	M	2013	>= 90 days	February	Winter	Lituania	Europe	8	0	0	3.38904	3.66301
	F	2014	< 90 days	July	Summer	India	Asia	16	0	0	3.51781	3.68219
	M	2012	>= 90 days	January	Winter	Russia	Europe	8	0	1	3.39178	3.69863
	F	2013	>= 90 days	May	Spring	Perù	America	23	0	0	3.37534	3.71233
	M	2013	>= 90 days	January	Winter	Russia	Europe	11	1	1	2.93425	3.73425
	F	2014	< 90 days	December	Fall	Russia	Europe	18	0	0	3.53151	3.73699
	F	2012		June	Spring	Etiopia	Africa	48	0	0		3.75342
	M	2013	>= 90 days	August	Summer	Etiopia	Africa	20	1	0	3.43288	3.7726
	M	2013	< 90 days	May	Spring	Russia	Europe	21	0	1	3.5589	3.77808
	F	2012	< 90 days	August	Summer	Colombia	America	36	0	0	3.67945	3.78082
	M	2012	< 90 days	March	Winter	Ungheria	Europe	13	1	0	3.57534	3.7863
	F	2012	< 90 days	August	Summer	Russia	Europe	35	0	0	3.72877	3.79726
	M	2013	>= 90 days	April	Spring	Russia	Europe	15	1	1	3.24658	3.81096
	F	2012	< 90 days	May	Spring	Burkina Faso	Africa	19	1	0	3.66575	3.8274
	F	2012	>= 90 days	October	Fall	Russia	Europe	44	0	1	3.61644	3.86301
	M	2013	< 90 days	February	Winter	Russia	Europe	11	0	0	3.69863	3.88493
	F	2013	>= 90 days	July	Summer	Bulgaria	Europe	16	0	0	3.40548	3.88493
	M	2014	>= 90 days	May	Spring	Etiopia	Africa	8	1	0	3.49589	3.89589
	M	2012	< 90 days	February	Winter	Russia	Europe	16	0	0	3.67945	3.92329
	M	2014	< 90 days	February	Winter	Russia	Europe	8	0	1	3.8137	3.93151
	M	2013	< 90 days	August	Summer	Russia	Europe	33	0	0	3.8411	3.93151
	F	2014	>= 90 days	October	Fall	India	Asia	21	1	0	3.69041	3.94247
	M	2014	>= 90 days	March	Winter	Russia	Europe	12	0	0	3.70137	3.94795
	F	2012	< 90 days	January	Winter	Russia	Europe	12	0	0	3.75068	3.95068
	F	2013	>= 90 days	December	Fall	Russia	Europe	23	0	0	3.61096	3.96986
	F	2014	< 90 days	April	Spring	Russia	Europe	20	1	0	3.87123	3.97808
	M	2014	< 90 days	October	Fall	Russia	Europe	15	0	0	3.94521	4.03014
	F	2012	< 90 days	May	Spring	Russia	Europe	11	0	1	3.87671	4.0411
	F	2012	< 90 days	May	Spring	Russia	Europe	14	0	0	3.87671	4.0411
	M	2013	>= 90 days	August	Summer	Congo	Africa	27	0	0	3.66301	4.05205
	F	2012	< 90 days	July	Summer	India	Asia	28	0	0	3.9726	4.08219
	F	2012	>= 90 days	January	Winter	Colombia	America	19	0	0	3.67123	4.08219
	M	2013		May	Spring	Russia	Europe	26	1	0		4.09041
	M	2013	< 90 days	January	Winter	Russia	Europe	10	0	0	3.9863	4.10137
	M	2014	< 90 days	April	Spring	Perù	America	19	0	0	3.95342	4.11233
	M	2012	< 90 days	October	Fall	Russia	Europe	24	0	0	4.0274	4.12055
	M	2012	< 90 days	March	Winter	Etiopia	Africa	28	0	0	4.04932	4.13425
	F	2014	>= 90 days	January	Winter	Russia	Europe	19	0	0	3.71507	4.14521
	M	2012	>= 90 days	January	Winter	Russia	Europe	9	1	0	3.85205	4.14795
	M	2012	< 90 days	August	Summer	Polonia	Europe	41	1	0	3.93699	4.1589
	M	2013	< 90 days	June	Spring	Etiopia	Africa	25	1	0	3.96986	4.2137
	M	2014	< 90 days	April	Spring	Russia	Europe	10	0	0	4.00548	4.21644
	F	2013	< 90 days	February	Winter	Russia	Europe	50	0	0	4.07123	4.23014
	M	2012	>= 90 days	February	Winter	Cile	America	9	1	0	4.0137	4.26301
	F	2011	< 90 days	November	Fall	Russia	Europe	7	1	1	4.25479	4.31781
	M	2014	< 90 days	February	Winter	Burkina Faso	Africa	15	0	0	4.23288	4.33151
	M	2013	< 90 days	June	Spring	Russia	Europe	33	0	0	4.09863	4.33973
	M	2013	< 90 days	October	Fall	Russia	Europe	11	0	1	4.27397	4.35068
	F	2013	>= 90 days	October	Fall	Russia	Europe	26	1	0	3.93973	4.3589
	F	2012	>= 90 days	May	Spring	Etiopia	Africa	19	0	0	4.01644	4.3589
	F	2013	< 90 days	April	Spring	Congo	Africa	35	0	0	4.33699	4.3726
	M	2014	>= 90 days	March	Winter	Polonia	Europe	17	0	0	3.91233	4.38904
	M	2012	< 90 days	October	Fall	Russia	Europe	12	0	0	4.31507	4.39726
	M	2014	< 90 days	July	Summer	Russia	Europe	16	0	1	4.36438	4.40274
	M	2014	< 90 days	October	Fall	Russia	Europe	23	0	0	4.2	4.41644
	F	2011	>= 90 days	July	Summer	Colombia	America	51	1	0	4.2	4.47123
	M	2014	< 90 days	February	Winter	Etiopia	Africa	4	0	0	4.30685	4.48219
	M	2014	< 90 days	June	Spring	Congo	Africa	20	1	0	4.50137	4.52603
	F	2014	< 90 days	October	Fall	Russia	Europe	15	0	0	4.31781	4.53973
	M	2014	< 90 days	October	Fall	Russia	Europe	10	0	1	4.31781	4.53973
	M	2014	< 90 days	May	Spring	Etiopia	Africa	11	1	0	4.36438	4.58904
	M	2012	< 90 days	September	Summer	Russia	Europe	23	0	1	4.47671	4.59178
	M	2014	>= 90 days	February	Winter	Russia	Europe	8	0	0	4.30411	4.6274
	M	2013		July	Summer	Cina	Asia	27	1	0		4.64932
	F	2014	>= 90 days	July	Summer	Russia	Europe	41	0	0	4.23014	4.66027
	M	2012	< 90 days	October	Fall	Russia	Europe	14	0	0	4.59726	4.69041
	F	2012	< 90 days	August	Summer	Congo	Africa	34	0	0	4.58356	4.69315
	F	2013		August	Summer	Russia	Europe	31	0	0		4.69863
	F	2014	>= 90 days	January	Winter	India	Asia	10	0	0	4.14521	4.72055
	M	2014	< 90 days	November	Fall	Russia	Europe	15	1	0	4.56986	4.73425
	F	2012	< 90 days	May	Spring	Burkina Faso	Africa	33	1	0	4.56986	4.74247
	M	2012	< 90 days	August	Summer	Congo	Africa	32	1	0	4.72329	4.75342
	M	2013	>= 90 days	December	Fall	Bulgaria	Europe	18	1	0	4.40274	4.76712
	M	2013	>= 90 days	April	Spring	Russia	Europe	29	1	0	4.29863	4.76986
	F	2012	< 90 days	March	Winter	Ungheria	Europe	13	0	0	4.5726	4.78356
	F	2014	>= 90 days	January	Winter	India	Asia	8	1	1	4.52877	4.8137
	F	2014	< 90 days	April	Spring	India	Asia	9	1	0	4.76986	4.83836
	M	2012	< 90 days	July	Summer	Russia	Europe	34	0	0	4.75068	4.84658
	F	2012	< 90 days	August	Summer	Bolivia	America	34	1	0	4.73425	4.85479
	M	2014	>= 90 days	February	Winter	Burkina Faso	Africa	23	0	0	4.53151	4.86027
	M	2013	< 90 days	December	Fall	Russia	Europe	36	0	0	4.75616	4.87945
	M	2014	>= 90 days	January	Winter	Russia	Europe	14	0	0	4.47397	4.87945
	F	2012	< 90 days	May	Spring	Ungheria	Europe	37	0	0	4.84658	4.90137
	M	2013		March	Winter	Etiopia	Africa	17	0	0		4.91233
	M	2014	< 90 days	December	Fall	Russia	Europe	11	0	0	4.71507	4.92055
	F	2014	< 90 days	October	Fall	Cile	America	6	1	0	4.74795	4.95068
	M	2012	< 90 days	August	Summer	Russia	Europe	61	1	1	4.83836	4.95616
	M	2013	>= 90 days	July	Summer	Russia	Europe	32	0	0	4.67123	4.9589
	M	2012	>= 90 days	January	Winter	Bulgaria	Europe	21	0	0	4.2411	4.9589
	M	2013	< 90 days	March	Winter	Perù	America	20	1	0	4.8274	4.9589
	M	2013	< 90 days	October	Fall	India	Asia	17	0	1	4.83836	4.9589
	M	2012		May	Spring	Russia	Europe	30	0	1		4.96986
	M	2013	>= 90 days	August	Summer	Russia	Europe	73	1	0	4.65479	4.97808
	M	2014	< 90 days	July	Summer	Russia	Europe	46	1	0	4.8	4.98082
	M	2013	< 90 days	August	Summer	Russia	Europe	44	1	0	4.83288	5.00274
	M	2014	< 90 days	October	Fall	Russia	Europe	22	0	0	4.8274	5.0411
	F	2014		February	Winter	Etiopia	Africa	13	0	0		5.04384
	M	2014	>= 90 days	January	Winter	Russia	Europe	23	0	0	4.61096	5.06027
	M	2012	< 90 days	June	Spring	Burkina Faso	Africa	23	0	0	4.96438	5.06301
	M	2014	< 90 days	March	Winter	Perù	America	12	0	0	5	5.07397
	M	2014	>= 90 days	February	Winter	Russia	Europe	4	0	0	4.69589	5.07397
	M	2014	< 90 days	January	Winter	Russia	Europe	9	0	0	4.88767	5.08219
	M	2014	>= 90 days	January	Winter	India	Asia	17	0	0	3.61644	5.08493
	F	2013	>= 90 days	November	Fall	Russia	Europe	24	0	0	4.74795	5.13699
	F	2014	>= 90 days	January	Winter	Russia	Europe	13	0	1	4.51233	5.13973
	M	2012	< 90 days	July	Summer	Nicaragua	America	34	1	0	5.07397	5.14247
	F	2013	< 90 days	July	Summer	India	Asia	9	0	0	5.09863	5.14521
	F	2012	< 90 days	October	Fall	Filippine	Asia	20	0	0	5.10137	5.16164
	M	2012	< 90 days	May	Spring	Russia	Europe	26	1	1	5.02192	5.18082
	M	2012	< 90 days	July	Summer	Congo	Africa	24	0	0	5.10959	5.18082
	M	2012	< 90 days	July	Summer	Congo	Africa	30	1	0	5.11233	5.19726
	M	2014	< 90 days	March	Winter	Colombia	America	17	0	0	5.09041	5.20274
	M	2013	< 90 days	April	Spring	Congo	Africa	31	0	0	5.09863	5.21918
	M	2014	>= 90 days	April	Spring	Perù	America	12	1	0	4.80822	5.25205
	M	2013	>= 90 days	December	Fall	Russia	Europe	23	0	0	4.91233	5.27123
	M	2012	< 90 days	March	Winter	Russia	Europe	61	1	0	5.08219	5.27671
	M	2013		May	Spring	Russia	Europe	14	1	0		5.29315
	F	2012	< 90 days	October	Fall	Ungheria	Europe	15	0	0	5.12603	5.30137
	F	2013	< 90 days	April	Spring	Congo	Africa	31	0	0	5.29863	5.33425
	M	2014	>= 90 days	October	Fall	India	Asia	19	1	0	5.10959	5.36164
	M	2014	>= 90 days	May	Spring	Etiopia	Africa	17	1	0	4.92603	5.36164
	F	2014	< 90 days	August	Summer	Russia	Europe	29	0	0	5.26027	5.39452
	M	2013		October	Fall	Ucraina	Europe	32	0	0		5.39726
	M	2014	>= 90 days	April	Spring	Russia	Europe	15	0	0	5.04384	5.43288
	F	2014	< 90 days	October	Fall	Russia	Europe	20	0	0	5.2411	5.45479
	F	2013	< 90 days	May	Spring	Ucraina	Europe	26	0	1	5.22192	5.46575
	M	2012	< 90 days	March	Winter	Russia	Europe	10	0	0	5.26849	5.47397
	M	2012	< 90 days	May	Spring	Burkina Faso	Africa	13	1	0	5.28219	5.47397
	F	2014	>= 90 days	April	Spring	Etiopia	Africa	4	1	0	5.1863	5.49863
	M	2013	< 90 days	January	Winter	Russia	Europe	7	1	1	5.39452	5.50959
	M	2012	< 90 days	October	Fall	Russia	Europe	14	0	1	5.49589	5.52329
	M	2014	< 90 days	March	Winter	Ucraina	Europe	6	1	1	5.36712	5.5726
	M	2012	< 90 days	July	Summer	India	Asia	12	0	0	5.53973	5.59178
	M	2014	>= 90 days	March	Winter	Russia	Europe	12	0	0	5.36438	5.61096
	F	2014	>= 90 days	May	Spring	Russia	Europe	23	0	0	5.19726	5.6137
	M	2013	< 90 days	October	Fall	Russia	Europe	24	0	0	5.42466	5.63836
	M	2012	< 90 days	March	Winter	Cile	America	17	0	0	5.44384	5.6411
	M	2013	< 90 days	March	Winter	Russia	Europe	17	1	0	5.53151	5.65205
	F	2012	< 90 days	June	Spring	Bulgaria	Europe	20	0	0	5.5726	5.66301
	M	2012	>= 90 days	February	Winter	Russia	Europe	10	0	0	5.34521	5.68219
	M	2014	>= 90 days	May	Spring	Cina	Asia	27	0	0	5.36712	5.73973
	M	2014	< 90 days	November	Fall	Russia	Europe	12	1	0	5.63562	5.81096
	M	2012	< 90 days	August	Summer	Congo	Africa	31	0	0	5.70137	5.81096
	M	2012	< 90 days	March	Winter	Ungheria	Europe	15	1	0	5.60548	5.81644
	M	2013	>= 90 days	May	Spring	Lituania	Europe	21	0	0	5.53973	5.84932
	M	2014	< 90 days	May	Spring	Cile	America	19	0	0	5.71781	5.85479
	M	2014	>= 90 days	February	Winter	Russia	Europe	12	0	0	5.53699	5.86027
	M	2014	>= 90 days	January	Winter	Russia	Europe	19	0	0	5.37808	5.86301
	F	2012		October	Fall	Brasile	America	31	1	0		5.86301
	M	2012	< 90 days	August	Summer	Russia	Europe	74	0	0	5.7726	5.89315
	F	2012	< 90 days	October	Fall	Etiopia	Africa	7	1	0	5.78356	5.89589
	F	2013		January	Winter	Etiopia	Africa	10	1	1		5.89589
	F	2012	>= 90 days	October	Fall	Russia	Europe	30	0	0	5.41644	5.90685
	M	2013	>= 90 days	February	Winter	Lituania	Europe	6	1	0	5.63836	5.91233
	M	2013	< 90 days	February	Winter	Bulgaria	Europe	36	0	0	5.74521	5.91507
	M	2013	>= 90 days	August	Summer	Russia	Europe	25	1	0	5.67123	5.92329
	M	2011	< 90 days	November	Fall	Russia	Europe	7	0	0	5.86301	5.92603
	F	2012	< 90 days	June	Spring	Colombia	America	26	0	0	5.74795	5.95616
	M	2012	< 90 days	January	Winter	Burkina Faso	Africa	10	0	0	5.77534	5.99452
	M	2014	< 90 days	February	Winter	Etiopia	Africa	4	0	0	5.8274	6.00274
	F	2012	< 90 days	June	Spring	India	Asia	12	0	0	5.94521	6.0137
	F	2014	< 90 days	March	Winter	Russia	Europe	12	0	1	5.97534	6.0411
	F	2012	< 90 days	August	Summer	Russia	Europe	40	0	0	5.91233	6.04384
	M	2012	>= 90 days	May	Spring	Colombia	America	21	1	0	5.66027	6.05479
	M	2014	< 90 days	October	Fall	Russia	Europe	17	0	0	5.88493	6.10137
	F	2012	< 90 days	October	Fall	Etiopia	Africa	7	0	0	6.0411	6.11233
	F	2014	>= 90 days	September	Summer	Colombia	America	28	1	0	5.55068	6.11507
	M	2013	>= 90 days	October	Fall	Russia	Europe	38	1	0	5.67397	6.13425
	F	2013	< 90 days	November	Fall	Cile	America	14	1	0	6.09863	6.14247
	M	2012	< 90 days	August	Summer	Cile	America	44	0	0	6.08219	6.16438
	M	2013	>= 90 days	August	Summer	India	Asia	24	0	0	5.86027	6.18904
	F	2014	>= 90 days	April	Spring	Brasile	America	16	0	0	5.80548	6.19726
	M	2013	< 90 days	October	Fall	Etiopia	Africa	12	1	0	6.03836	6.21096
	M	2013	< 90 days	February	Winter	Congo	Africa	32	1	0	6.1863	6.22466
	M	2013		November	Fall	Cile	America	26	0	0		6.23836
	F	2014	>= 90 days	April	Spring	India	Asia	11	0	1	5.81096	6.25479
	M	2012	>= 90 days	May	Spring	Etiopia	Africa	19	1	0	5.9863	6.32877
	M	2013	>= 90 days	July	Summer	Bulgaria	Europe	22	0	0	6.01918	6.33425
	M	2013	< 90 days	October	Fall	Russia	Europe	20	0	0	6.13973	6.34521
	F	2014	>= 90 days	July	Summer	Russia	Europe	22	0	0	6.03562	6.36712
	M	2012	< 90 days	May	Spring	Ungheria	Europe	23	1	0	6.31781	6.3726
	M	2013	< 90 days	November	Fall	Russia	Europe	21	1	0	6.27123	6.37534
	F	2013	< 90 days	March	Winter	Russia	Europe	8	0	1	6.2411	6.38356
	F	2014	< 90 days	June	Spring	Congo	Africa	24	1	0	6.4137	6.43836
	M	2014	< 90 days	August	Summer	Cina	Asia	34	0	0	6.31507	6.49589
	F	2013	>= 90 days	December	Fall	Burkina Faso	Africa	10	0	0	6.15068	6.49863
	M	2012	< 90 days	July	Summer	Colombia	America	30	0	0	6.4137	6.50137
	M	2013		March	Winter	Etiopia	Africa	10	1	0		6.50685
	M	2013		December	Fall	Congo	Africa	10	1	0		6.51233
	F	2014	< 90 days	November	Fall	Brasile	America	13	0	0	6.34247	6.52329
	M	2014	>= 90 days	February	Winter	Cile	America	6	0	1	6.24658	6.52603
	F	2012	< 90 days	March	Winter	Ucraina	Europe	13	0	0	6.36438	6.52877
	F	2012	< 90 days	May	Spring	Brasile	America	34	1	0	6.39178	6.54795
	F	2014	>= 90 days	January	Winter	Vietnam	Asia	14	0	0	6.13151	6.55068
	M	2014	>= 90 days	November	Fall	Russia	Europe	35	1	1	5.75342	6.56164
	M	2013	< 90 days	March	Winter	Russia	Europe	9	0	0	6.43562	6.56438
	F	2012	< 90 days	March	Winter	Russia	Europe	15	0	1	6.41918	6.58082
	M	2013	< 90 days	May	Spring	Congo	Africa	13	0	1	6.44932	6.59726
	M	2012	< 90 days	March	Winter	Congo	Africa	16	0	0	6.53699	6.61644
	F	2014	>= 90 days	May	Spring	Cile	America	15	0	0	6.2137	6.65753
	M	2012		May	Spring	Colombia	America	26	1	1		6.66849
	M	2014	>= 90 days	May	Spring	Russia	Europe	19	0	0	6.28493	6.70137
	M	2014	< 90 days	March	Winter	Russia	Europe	10	0	0	6.66301	6.72329
	M	2014	>= 90 days	May	Spring	Etiopia	Africa	19	0	0	6.40274	6.73425
	M	2012	>= 90 days	October	Fall	Russia	Europe	22	0	0	5.77808	6.73973
	M	2012	< 90 days	August	Summer	Bolivia	America	32	0	0	6.6274	6.74795
	M	2012	< 90 days	October	Fall	Ucraina	Europe	23	0	0	6.63836	6.75342
	M	2013	< 90 days	August	Summer	Perù	America	49	1	0	6.58082	6.77534
	M	2013	< 90 days	May	Spring	Russia	Europe	24	1	1	6.56164	6.78082
	M	2013	>= 90 days	November	Fall	Russia	Europe	25	0	1	6.30959	6.78356
	M	2013	< 90 days	November	Fall	Russia	Europe	9	0	0	6.60548	6.79178
	M	2014	>= 90 days	May	Spring	Etiopia	Africa	26	1	0	6.36986	6.80548
	M	2013	< 90 days	May	Spring	Russia	Europe	16	0	0	6.56164	6.80548
	M	2014	< 90 days	May	Spring	Brasile	America	22	1	0	6.73699	6.81918
	M	2014	>= 90 days	September	Summer	Russia	Europe	48	1	0	6.42466	6.82466
	M	2014	< 90 days	May	Spring	Filippine	Asia	18	0	0	6.65205	6.84384
	F	2013	>= 90 days	May	Spring	Brasile	America	9	0	0	6.45205	6.84658
	F	2012	< 90 days	July	Summer	Ucraina	Europe	31	0	0	6.74247	6.85753
	M	2012	< 90 days	April	Spring	Ucraina	Europe	23	0	1	6.69041	6.85753
	M	2014	< 90 days	April	Spring	Colombia	America	13	0	0	6.69315	6.86301
	M	2012	>= 90 days	February	Winter	Perù	America	6	0	0	6.58904	6.87397
	F	2014	>= 90 days	September	Summer	Russia	Europe	31	1	0	6.52055	6.87671
	F	2013	< 90 days	August	Summer	Perù	America	13	1	0	6.68219	6.88767
	F	2012	< 90 days	July	Summer	Colombia	America	49	0	0	6.80548	6.90137
	F	2013	>= 90 days	October	Fall	Cile	America	27	1	0	6.49863	6.93699
	F	2013	>= 90 days	October	Fall	Cile	America	24	1	0	6.49863	6.93699
	F	2014	>= 90 days	January	Winter	India	Asia	8	1	0	6.66301	6.97534
	M	2012	< 90 days	October	Fall	Ungheria	Europe	16	1	0	6.8	6.97534
	M	2013	>= 90 days	September	Summer	Cile	America	36	0	0	6.66027	6.98082
	M	2013	>= 90 days	July	Summer	Etiopia	Africa	25	0	0	6.67945	6.98356
	F	2012	< 90 days	April	Spring	Etiopia	Africa	10	1	1	6.88493	7.00822
	M	2014	< 90 days	October	Fall	Costarica	America	20	0	0	6.8	7.02192
	M	2013	>= 90 days	June	Spring	Congo	Africa	14	0	0	6.76986	7.0274
	M	2012	< 90 days	March	Winter	Russia	Europe	16	0	0	6.84658	7.05205
	F	2013	< 90 days	July	Summer	India	Asia	16	0	0	7.03014	7.07671
	F	2014	< 90 days	October	Fall	Cile	America	21	0	0	6.96986	7.08219
	F	2014	< 90 days	December	Fall	Etiopia	Africa	8	0	0	6.98904	7.12055
	F	2014	< 90 days	May	Spring	Ungheria	Europe	12	0	0	7.03562	7.12877
	F	2013	>= 90 days	December	Fall	Etiopia	Africa	21	0	0	6.79178	7.12877
	M	2014	>= 90 days	January	Winter	Congo	Africa	8	0	0	6.75342	7.16986
	F	2012	>= 90 days	March	Winter	India	Asia	17	1	0	2.7726	7.18904
	M	2012	>= 90 days	February	Winter	Brasile	America	10	1	0	6.90959	7.19178
	M	2012	< 90 days	July	Summer	Congo	Africa	20	0	0	7.12055	7.19178
	M	2011	< 90 days	November	Fall	India	Asia	5	0	0	7.02192	7.21918
	M	2013	>= 90 days	April	Spring	Russia	Europe	20	0	0	6.90411	7.21918
	F	2013	>= 90 days	May	Spring	Russia	Europe	14	0	0	6.96164	7.22192
	F	2011	< 90 days	December	Fall	Brasile	America	31	1	0	7.14521	7.22466
	M	2013	>= 90 days	August	Summer	Colombia	America	19	0	0	6.86027	7.22466
	F	2014	>= 90 days	April	Spring	Filippine	Asia	10	0	0	6.88219	7.2411
	F	2014	>= 90 days	May	Spring	Cile	America	23	0	0	7.00548	7.26301
	F	2014	>= 90 days	May	Spring	Cile	America	21	0	0	7.00548	7.26301
	F	2014	< 90 days	March	Winter	Russia	Europe	18	0	0	7.12877	7.26849
	F	2013		October	Fall	India	Asia	18	0	0		7.27123
	M	2013		July	Summer	Congo	Africa	30	0	0		7.31507
	M	2012	>= 90 days	January	Winter	India	Asia	14	0	0	6.98356	7.33699
	M	2014	< 90 days	March	Winter	Colombia	America	23	0	0	7.23014	7.34247
	F	2014	< 90 days	October	Fall	Ungheria	Europe	28	0	0	7.10959	7.35068
	M	2014	< 90 days	October	Fall	Ungheria	Europe	26	1	0	7.10959	7.35068
	M	2012	>= 90 days	January	Winter	India	Asia	63	1	0	7.04384	7.36986
	M	2013	< 90 days	May	Spring	Cile	America	26	1	0	7.16712	7.3863
	M	2013	>= 90 days	November	Fall	Russia	Europe	28	0	0	6.99452	7.40274
	F	2014	< 90 days	May	Spring	Cile	America	19	1	0	7.30137	7.41644
	M	2014	< 90 days	November	Fall	Burkina Faso	Africa	12	1	0	7.29315	7.4411
	F	2013	>= 90 days	July	Summer	Polonia	Europe	24	0	1	7.11233	7.45205
	M	2012	>= 90 days	February	Winter	Cile	America	6	0	0	7.22192	7.47123
	M	2012	< 90 days	January	Winter	Russia	Europe	20	0	0	7.24932	7.49315
	M	2012		October	Fall	Cile	America	12	1	0		7.49315
	M	2012	>= 90 days	January	Winter	Russia	Europe	22	1	0	7.06027	7.49589
	M	2014	>= 90 days	March	Winter	Perù	America	16	1	0	6.32329	7.50959
	M	2012	< 90 days	August	Summer	Polonia	Europe	38	0	1	7.29041	7.51233
	M	2014	< 90 days	March	Winter	Russia	Europe	11	1	0	7.48219	7.54247
	F	2013		December	Fall	Burkina Faso	Africa	19	0	0		7.55616
	F	2013	>= 90 days	October	Fall	Camerun	Africa	14	0	0	7.29315	7.56986
	F	2014	>= 90 days	February	Winter	Colombia	America	16	0	0	7.15616	7.58356
	M	2012	>= 90 days	January	Winter	Sri Lanka	Asia	11	0	0	7.20274	7.58904
	M	2014	< 90 days	May	Spring	Etiopia	Africa	9	1	0	7.3726	7.59726
	F	2014	>= 90 days	August	Summer	Ungheria	Europe	27	0	0	7.33973	7.60274
	M	2012	>= 90 days	January	Winter	Russia	Europe	24	1	0	6.72603	7.60822
	F	2014	< 90 days	August	Summer	Brasile	America	16	0	0	7.47397	7.61096
	M	2014	>= 90 days	January	Winter	Russia	Europe	8	0	1	7.27945	7.61644
	M	2014	>= 90 days	March	Winter	Polonia	Europe	12	0	0	7.16164	7.63836
	M	2014	>= 90 days	June	Spring	Russia	Europe	16	0	0	5.94795	7.67945
	F	2013	>= 90 days	February	Winter	Russia	Europe	7	0	0	7.4137	7.68219
	M	2012	< 90 days	March	Winter	Colombia	America	22	0	0	7.46575	7.70959
	F	2013	< 90 days	October	Fall	Etiopia	Africa	9	1	0	7.56438	7.73699
	F	2012	< 90 days	June	Spring	India	Asia	18	0	0	7.63014	7.73973
	F	2013	>= 90 days	July	Summer	Ucraina	Europe	66	0	0	7.32877	7.77808
	M	2012	< 90 days	May	Spring	Russia	Europe	24	1	0	7.58904	7.77808
	M	2012	< 90 days	March	Winter	Cile	America	16	0	0	7.59452	7.79178
	F	2014	< 90 days	November	Fall	Perù	America	17	0	1	7.58356	7.79178
	M	2013	< 90 days	February	Winter	Cile	America	21	0	0	7.57534	7.79726
	M	2012	>= 90 days	January	Winter	Burkina Faso	Africa	4	0	0	7.26027	7.8274
	F	2013	>= 90 days	November	Fall	Rep. Domenicana	America	20	1	0	7.48767	7.85753
	F	2013	< 90 days	November	Fall	Cile	America	16	1	0	7.72877	7.85753
	M	2013	< 90 days	March	Winter	Russia	Europe	12	0	0	7.68767	7.87945
	M	2012	< 90 days	November	Fall	India	Asia	9	1	1	7.79178	7.91507
	F	2012	>= 90 days	January	Winter	Nepal	Asia	6	0	0	7.43288	7.91781
	F	2014	>= 90 days	February	Winter	Cile	America	8	0	1	7.66301	7.92055
	M	2014	>= 90 days	January	Winter	Russia	Europe	12	0	1	7.30137	7.92877
	F	2014	>= 90 days	March	Winter	India	Asia	7	0	0	7.63836	7.9589
	M	2013		August	Summer	Russia	Europe	28	0	1		7.96712
	M	2014	< 90 days	May	Spring	Brasile	America	24	1	0	7.88767	7.96986
	M	2012	< 90 days	May	Spring	Ucraina	Europe	25	0	0	7.8	7.98356
	F	2013	>= 90 days	May	Spring	Lituania	Europe	15	0	0	7.67397	7.98356
	M	2013	>= 90 days	October	Fall	Russia	Europe	27	1	0	7.53699	7.99726
	M	2013	>= 90 days	May	Spring	Russia	Europe	32	0	1	7.74521	8
	F	2014	< 90 days	April	Spring	Russia	Europe	21	1	1	7.87123	8.01096
	F	2014	>= 90 days	April	Spring	Perù	America	9	1	0	7.56712	8.01096
	M	2014	< 90 days	November	Fall	Lituania	Europe	25	1	1	7.87123	8.0137
	M	2012	>= 90 days	February	Winter	Brasile	America	14	0	0	7.73973	8.02192
	F	2012	< 90 days	January	Winter	Russia	Europe	9	0	1	7.79452	8.03562
	F	2014	< 90 days	July	Summer	Congo	Africa	12	0	0	7.86575	8.03562
	F	2012	< 90 days	August	Summer	Bolivia	America	38	0	1	7.92877	8.04932
	M	2014	< 90 days	July	Summer	Russia	Europe	47	0	1	7.95068	8.09863
	F	2014	< 90 days	September	Summer	India	Asia	13	1	0	8.07123	8.10411
	M	2014	< 90 days	July	Summer	Polonia	Europe	30	0	0	7.94795	8.12329
	M	2013	< 90 days	November	Fall	Russia	Europe	12	0	0	7.94247	8.12877
	F	2014	>= 90 days	March	Winter	Polonia	Europe	23	1	0	7.90137	8.14795
	F	2013	>= 90 days	September	Summer	Cile	America	34	0	0	7.83014	8.15068
	M	2014	< 90 days	May	Spring	Cile	America	22	1	0	8.01644	8.15342
	F	2013	>= 90 days	November	Fall	Moldavia	Europe	22	0	0	7.74521	8.16712
	M	2014	>= 90 days	December	Fall	India	Asia	7	0	0	7.87671	8.19452
	M	2014	< 90 days	October	Fall	Ungheria	Europe	24	1	0	7.97808	8.21918
	M	2014	< 90 days	June	Spring	Perù	America	19	0	0	8.10959	8.23562
	M	2014		October	Fall	Colombia	America	21	0	0		8.23836
	M	2012	< 90 days	July	Summer	Russia	Europe	46	0	0	8.15342	8.24384
	F	2011	< 90 days	April	Spring	Colombia	America	27	0	0	8.15616	8.25205
	M	2012	< 90 days	May	Spring	Ucraina	Europe	13	0	0	8.11233	8.26027
	F	2012	>= 90 days	May	Spring	Etiopia	Africa	14	1	0	7.96438	8.30685
	M	2014	>= 90 days	February	Winter	Cina	Asia	13	0	0	7.96712	8.3589
	F	2012	>= 90 days	January	Winter	India	Asia	8	1	0	8.11233	8.36164
	M	2011	>= 90 days	December	Fall	Congo	Africa	12	1	0	7.89315	8.36164
	F	2014	>= 90 days	January	Winter	Russia	Europe	11	0	0	7.93425	8.36438
	F	2012	< 90 days	January	Winter	Etiopia	Africa	16	0	0	8.15068	8.37534
	M	2012	< 90 days	June	Spring	Colombia	America	15	0	0	8.21096	8.37808
	F	2014	< 90 days	April	Spring	Russia	Europe	11	0	0	8.14795	8.38904
	F	2014	>= 90 days	May	Spring	Cile	America	12	1	0	7.95616	8.4
	M	2011	< 90 days	October	Fall	Perù	America	18	1	0	8.27123	8.40274
	F	2013	>= 90 days	July	Summer	Ucraina	Europe	21	1	1	8.06849	8.41918
	F	2011	< 90 days	May	Spring	India	Asia	10	1	1	8.19726	8.4411
	M	2012	< 90 days	May	Spring	Colombia	America	32	0	0	8.22192	8.44932
	F	2012	< 90 days	October	Fall	Ucraina	Europe	23	0	0	8.33699	8.45205
	M	2013	>= 90 days	August	Summer	Ucraina	Europe	38	1	0	7.96712	8.45205
	F	2014	< 90 days	December	Fall	Cile	America	19	0	0	8.26849	8.45753
	M	2014	>= 90 days	October	Fall	Bulgaria	Europe	20	0	0	8.20274	8.46849
	F	2013		November	Fall	Cile	America	26	0	1		8.48767
	F	2014	< 90 days	August	Summer	Ungheria	Europe	33	0	1	8.3726	8.49863
	F	2012	< 90 days	July	Summer	Brasile	America	34	1	1	8.40548	8.50685
	M	2012	< 90 days	July	Summer	Brasile	America	41	1	0	8.34795	8.51507
	F	2012	< 90 days	May	Spring	Brasile	America	31	1	0	8.34795	8.52329
	F	2013	>= 90 days	October	Fall	Cile	America	26	1	0	8.10685	8.56986
	F	2013	>= 90 days	October	Fall	Bulgaria	Europe	26	0	0	7.84384	8.5726
	M	2013	< 90 days	August	Summer	India	Asia	23	1	0	8.45753	8.5863
	F	2012	>= 90 days	February	Winter	Russia	Europe	8	0	0	8.28767	8.62466
	M	2014	< 90 days	October	Fall	Russia	Europe	25	0	0	8.46575	8.63288
	F	2014	< 90 days	March	Winter	Perù	America	10	0	0	8.43288	8.64384
	M	2012	>= 90 days	July	Summer	Brasile	America	35	1	0	8.38904	8.65205
	F	2014	< 90 days	March	Winter	Polonia	Europe	17	0	0	8.4411	8.65479
	M	2013	< 90 days	August	Summer	Colombia	America	11	1	0	8.66575	8.69589
	M	2014	>= 90 days	August	Summer	Ungheria	Europe	23	0	0	8.43562	8.69863
	M	2014	< 90 days	November	Fall	Brasile	America	16	1	1	8.53425	8.71507
	M	2012	>= 90 days	October	Fall	Russia	Europe	21	0	1	7.75342	8.71507
	F	2012	< 90 days	November	Fall	Russia	Europe	31	1	1	8.59726	8.72603
	M	2012	< 90 days	March	Winter	India	Asia	7	0	1	8.54795	8.73151
	M	2014	< 90 days	April	Spring	Russia	Europe	22	1	1	8.60548	8.74521
	F	2014	< 90 days	May	Spring	Cile	America	20	0	0	8.64658	8.76164
	F	2011	< 90 days	December	Fall	Brasile	America	19	1	0	8.69315	8.77534
	M	2012	< 90 days	May	Spring	Ucraina	Europe	14	0	0	8.61644	8.80274
	F	2012	>= 90 days	February	Winter	Perù	America	13	0	0	8.06027	8.82192
	M	2014	>= 90 days	January	Winter	Russia	Europe	19	0	0	8.33973	8.8274
	M	2014	< 90 days	August	Summer	Cile	America	27	0	0	8.63014	8.84932
	M	2013	< 90 days	May	Spring	India	Asia	20	0	1	8.82466	8.96438
	M	2012	< 90 days	July	Summer	Colombia	America	29	0	0	8.89863	8.9863
	M	2013	< 90 days	February	Winter	Russia	Europe	9	0	0	8.84932	8.99178
	M	2012	< 90 days	June	Spring	India	Asia	14	0	0	8.90959	8.99178
	F	2013	< 90 days	July	Summer	India	Asia	17	0	1	8.95616	9.00274
	F	2013	>= 90 days	May	Spring	Colombia	America	20	1	0	8.76438	9.0137
	F	2013	< 90 days	April	Spring	Bulgaria	Europe	18	0	1	8.78904	9.01644
	M	2013	< 90 days	July	Summer	Ucraina	Europe	18	0	1	9.02192	9.03014
	M	2012	< 90 days	April	Spring	Ucraina	Europe	16	1	0	8.81644	9.03836
	M	2013	< 90 days	July	Summer	Etiopia	Africa	10	0	0	8.99452	9.03836
	M	2013	< 90 days	January	Winter	Bulgaria	Europe	4	0	0	9.03288	9.04658
	F	2013	< 90 days	January	Winter	Etiopia	Africa	19	1	1	8.98082	9.04658
	M	2014	< 90 days	April	Spring	Russia	Europe	21	0	0	8.90411	9.07671
	F	2012	>= 90 days	October	Fall	Russia	Europe	23	0	0	8.6	9.09041
	F	2014	< 90 days	September	Summer	Colombia	America	33	0	0	8.95342	9.09315
	F	2014	< 90 days	April	Spring	Ucraina	Europe	10	0	0	8.96712	9.09315
	M	2012	< 90 days	May	Spring	Russia	Europe	28	1	0	8.92877	9.11781
	M	2013	>= 90 days	October	Fall	Ucraina	Europe	35	0	1	8.67123	9.13425
	M	2012	< 90 days	July	Summer	Bulgaria	Europe	25	0	0	9.0137	9.13973
	F	2012	< 90 days	July	Summer	India	Asia	11	0	0	9.03836	9.13973
	M	2014	>= 90 days	June	Spring	Russia	Europe	14	0	0	7.41918	9.15068
	F	2012	< 90 days	June	Spring	India	Asia	8	1	0	9.06027	9.16438
	M	2012	< 90 days	May	Spring	Colombia	America	22	1	0	8.96164	9.16438
	F	2012		October	Fall	Brasile	America	25	1	0		9.18082
	M	2012	>= 90 days	February	Winter	Perù	America	8	0	0	8.94247	9.20274
	F	2012	< 90 days	March	Winter	Colombia	America	20	0	0	8.97808	9.22192
	M	2014	>= 90 days	November	Fall	Costarica	America	29	1	0	8.99726	9.24384
	M	2014	>= 90 days	January	Winter	Russia	Europe	12	1	0	8.78082	9.27671
	M	2012	< 90 days	November	Fall	Ucraina	Europe	29	0	1	9.08767	9.28493
	F	2011	>= 90 days	July	Summer	Colombia	America	40	1	1	9.11507	9.3863
	M	2012	< 90 days	February	Winter	Etiopia	Africa	16	0	0	9.25753	9.42466
	M	2013	>= 90 days	May	Spring	Russia	Europe	25	0	0	9.2	9.46027
	F	2013	>= 90 days	June	Spring	Cile	America	22	1	0	9.16438	9.46575
	F	2014	>= 90 days	April	Spring	Cile	America	16	0	0	8.99178	9.49863
	F	2014	< 90 days	October	Fall	India	Asia	50	0	0	9.47671	9.51507
	F	2012	>= 90 days	January	Winter	Colombia	America	15	0	1	9.29589	9.54247
	M	2014	< 90 days	March	Winter	Polonia	Europe	15	1	0	9.34521	9.5589
	F	2013	>= 90 days	November	Fall	Filippine	Asia	21	0	0	9.16712	9.56438
	M	2012		April	Spring	Ucraina	Europe	19	0	0		9.6137
	M	2013	< 90 days	March	Winter	Russia	Europe	9	0	0	9.43014	9.62192
	M	2014	>= 90 days	January	Winter	Russia	Europe	10	1	0	9.15068	9.66575
	F	2014	>= 90 days	February	Winter	Colombia	America	33	1	0	9.26027	9.68767
	M	2014	< 90 days	September	Summer	Brasile	America	23	0	0	9.57534	9.72329
	M	2012	>= 90 days	April	Spring	Ucraina	Europe	21	0	0	8.28219	9.73699
	F	2014	>= 90 days	January	Winter	Brasile	America	10	0	0	9.38904	9.78904
	M	2014	< 90 days	October	Fall	Vietnam	Asia	21	0	0	9.61096	9.81096
	F	2014	>= 90 days	March	Winter	Polonia	Europe	25	1	0	9.59452	9.8411
	M	2013	< 90 days	August	Summer	Polonia	Europe	20	0	0	9.81644	9.86301
	M	2013	>= 90 days	February	Winter	Bulgaria	Europe	16	1	1	7.70137	9.89589
	M	2013	>= 90 days	July	Summer	Polonia	Europe	33	0	0	9.56164	9.90137
	F	2013	< 90 days	August	Summer	Brasile	America	39	1	0	9.67671	9.90685
	M	2014	< 90 days	April	Spring	India	Asia	18	0	0	9.78904	9.92877
	F	2013	>= 90 days	October	Fall	Filippine	Asia	18	1	0	9.48767	9.92877
	F	2012	>= 90 days	May	Spring	Colombia	America	21	1	0	9.60274	9.99726
	F	2013	>= 90 days	October	Fall	Cile	America	20	0	0	9.59178	10.0356
	F	2012	< 90 days	June	Spring	Colombia	America	13	1	1	9.87123	10.0384
	M	2013	< 90 days	May	Spring	Polonia	Europe	28	0	0	9.86027	10.1014
	M	2012	< 90 days	June	Spring	India	Asia	18	0	0	10.0438	10.1288
	M	2014	>= 90 days	April	Spring	Bulgaria	Europe	6	0	0	9.76438	10.1781
	M	2012	< 90 days	May	Spring	Colombia	America	18	1	1	10.0466	10.2082
	M	2013	>= 90 days	April	Spring	Brasile	America	23	0	0	9.93425	10.2164
	M	2012		May	Spring	Russia	Europe	13	0	1		10.2219
	M	2014	< 90 days	February	Winter	Russia	Europe	15	0	1	10.0932	10.2356
	M	2014	< 90 days	August	Summer	Ungheria	Europe	34	1	1	10.1288	10.2548
	F	2012	< 90 days	April	Spring	Lituania	Europe	16	1	0	10.1562	10.274
	F	2014	< 90 days	June	Spring	Polonia	Europe	19	0	0	10.1452	10.2849
	M	2012	< 90 days	June	Spring	Bulgaria	Europe	19	0	1	10.2192	10.3452
	F	2012	>= 90 days	March	Winter	Bulgaria	Europe	8	0	0	10.1671	10.4137
	F	2012	< 90 days	July	Summer	Ucraina	Europe	32	0	0	10.3041	10.4192
	F	2012	< 90 days	May	Spring	Ungheria	Europe	30	0	0	10.2192	10.4466
	M	2010	< 90 days	December	Fall	Ucraina	Europe	29	1	1	10.2301	10.4548
	F	2012	< 90 days	July	Summer	Ucraina	Europe	29	1	0	10.4575	10.5479
	M	2013	>= 90 days	May	Spring	Lituania	Europe	21	0	0	10.2411	10.5507
	F	2013	< 90 days	May	Spring	Cile	America	24	1	0	10.3836	10.6027
	F	2013	>= 90 days	October	Fall	Ungheria	Europe	20	1	0	10.1041	10.6027
	M	2013	>= 90 days	August	Summer	Ucraina	Europe	39	1	0	10.189	10.674
	M	2012	>= 90 days	April	Spring	Ucraina	Europe	21	0	1	9.26575	10.7205
	M	2014	< 90 days	May	Spring	Cile	America	27	0	1	10.5589	10.7425
	M	2014	>= 90 days	January	Winter	Romania	Europe	5	0	0	5.7726	10.811
	F	2014	< 90 days	August	Summer	Brasile	America	10	1	0	10.6932	10.8301
	F	2012	< 90 days	August	Summer	Russia	Europe	32	0	0	10.7726	10.8575
	M	2012	< 90 days	May	Spring	India	Asia	7	0	1	10.8493	10.8767
	M	2012	< 90 days	May	Spring	Brasile	America	35	1	0	10.7096	10.8849
	M	2013	>= 90 days	September	Summer	Russia	Europe	28	1	1	10.5562	10.9096
	F	2013	>= 90 days	August	Summer	Brasile	America	34	1	0	10.7014	10.9699
	F	2014	>= 90 days	May	Spring	Bulgaria	Europe	6	1	0	10.5808	10.9945
	M	2014	>= 90 days	April	Spring	Brasile	America	12	0	0	10.7178	11.1096
	F	2014	>= 90 days	January	Winter	Ungheria	Europe	11	0	0	10.9616	11.2219
	M	2013	>= 90 days	May	Spring	Russia	Europe	16	1	1	10.1288	11.2438
	M	2012	>= 90 days	January	Winter	Etiopia	Africa	6	0	0	10.9096	11.2521
	F	2012	>= 90 days	October	Fall	Thailandia	Asia	9	0	0	10.8082	11.2712
	F	2011	>= 90 days	July	Summer	Colombia	America	24	1	0	11.0932	11.3425
	F	2012	>= 90 days	May	Spring	Colombia	America	20	0	1	10.9233	11.3644
	M	2013	>= 90 days	August	Summer	Ucraina	Europe	49	1	0	11.0932	11.4137
	M	2014	>= 90 days	April	Spring	Ucraina	Europe	14	0	0	11.1096	11.4877
	M	2013	>= 90 days	March	Winter	Ucraina	Europe	19	1	1	11.1562	11.5096
	M	2013		January	Winter	Ucraina	Europe	28	0	1		11.8301
	F	2014	>= 90 days	February	Winter	Colombia	America	27	1	1	11.4137	11.8411
	F	2014	< 90 days	May	Spring	Colombia	America	22	0	0	11.674	11.8521
	M	2013	>= 90 days	March	Winter	Russia	Europe	14	0	0	11.6247	11.9014
	F	2012	< 90 days	April	Spring	India	Asia	12	0	1	11.8192	11.9041
	M	2014	>= 90 days	January	Winter	Brasile	America	13	1	0	11.6384	12.0384
	M	2013	>= 90 days	July	Summer	Bulgaria	Europe	11	0	0	11.7425	12.2384
	F	2013	>= 90 days	October	Fall	Lituania	Europe	32	0	0	11.8356	12.2877
	M	2012		October	Fall	Messico	America	21	0	0		12.3178
	F	2013	>= 90 days	October	Fall	Bulgaria	Europe	21	0	0	11.7397	12.4685
	M	2012	< 90 days	October	Fall	Brasile	America	27	1	0	12.8137	12.8877
	M	2013	>= 90 days	November	Fall	Ungheria	Europe	21	0	1	10.411	14.3041
	M	2010	>= 90 days	October	Fall	Eritrea	Africa	24	0	0	0.00547945	0.290411
	M	2012	< 90 days	July	Summer	Mali	Africa	39	0	0	0.50137	0.526027
	F	2010	< 90 days	April	Spring	Sri Lanka	Asia	52	0	0	0.512329	0.608219
	M	2011	< 90 days	January	Winter	Vietnam	Asia	36	0	0	0.591781	0.657534
	M	2010	>= 90 days	June	Spring	USA	America	33	0	0	0	0.673973
	F	2010	< 90 days	July	Summer	Vietnam	Asia	35	0	0	0.553425	0.706849
	M	2010	< 90 days	March	Winter	Vietnam	Asia	44	0	0	0.553425	0.709589
	F	2014	< 90 days	March	Winter	Etiopia	Africa	38	0	0	0.558904	0.715068
	M	2011	< 90 days	January	Winter	Vietnam	Asia	32	0	0	0.567123	0.715068
	F	2012		October	Fall	Etiopia	Africa	29	0	0		0.767123
	F	2010	< 90 days	July	Summer	Senegal	Africa	37	0	0	0.70137	0.821918
	F	2014	< 90 days	May	Spring	Etiopia	Africa	24	0	0	0.783562	0.830137
	F	2013		February	Winter	Etiopia	Africa	28	0	0		0.849315
	F	2012	>= 90 days	October	Fall	Etiopia	Africa	12	0	1	0.586301	0.857534
	F	2012	>= 90 days	January	Winter	Romania	Europe	31	0	0	0.257534	0.915068
	F	2011	< 90 days	January	Winter	Vietnam	Asia	47	0	1	0.720548	0.917808
	F	2012	< 90 days	June	Spring	Etiopia	Africa	18	1	0	0.720548	0.936986
	F	2010	< 90 days	March	Winter	Vietnam	Asia	45	0	0	0.846575	0.939726
	M	2010	< 90 days	June	Spring	Russia	Europe	23	0	0	0.854795	0.953425
	M	2010	< 90 days	March	Winter	Vietnam	Asia	49	0	0	0.791781	0.964384
	M	2010	< 90 days	June	Spring	Vietnam	Asia	30	0	0	0.758904	0.975342
	M	2012	< 90 days	June	Spring	Mali	Africa	38	0	0	0.912329	0.980822
	M	2010	< 90 days	July	Summer	Russia	Europe	50	0	1	0.950685	0.986301
	F	2010	< 90 days	April	Spring	Vietnam	Asia	30	0	0	0.764384	0.99726
	M	2014	< 90 days	January	Winter	Vietnam	Asia	34	0	0	0.789041	1.01918
	M	2010	< 90 days	April	Spring	Vietnam	Asia	52	0	1	0.873973	1.03288
	F	2010		November	Fall	Gambia	Africa	27	0	0		1.04658
	M	2010	< 90 days	December	Fall	Russia	Europe	24	0	0	0.89589	1.06027
	F	2010	< 90 days	March	Winter	Etiopia	Africa	25	0	0	1.06849	1.16712
	F	2010	< 90 days	December	Fall	Vietnam	Asia	56	0	0	1.14795	1.20274
	M	2014		April	Spring	Vietnam	Asia	29	0	1		1.21096
	F	2010	< 90 days	December	Fall	Russia	Europe	18	0	0	1.19726	1.21644
	M	2010	< 90 days	June	Spring	Vietnam	Asia	76	0	0	1.1589	1.21644
	M	2010	< 90 days	December	Fall	Russia	Europe	10	0	1	1.19726	1.21644
	F	2013	>= 90 days	November	Fall	Vietnam	Asia	51	0	0	0.893151	1.22192
	M	2014	< 90 days	April	Spring	Armenia	Asia	21	0	0	1.07945	1.22466
	F	2013	< 90 days	August	Summer	Russia	Europe	46	0	0	1.16712	1.23014
	M	2013		November	Fall	Vietnam	Asia	34	0	0		1.23562
	M	2010	< 90 days	April	Spring	Russia	Europe	6	0	0	1.08767	1.25479
	F	2012	>= 90 days	July	Summer	Mali	Africa	20	0	0	0.753425	1.26849
	F	2010	< 90 days	April	Spring	Vietnam	Asia	30	0	0	1.2137	1.27671
	M	2010	< 90 days	September	Summer	Colombia	America	9	0	0	1.04658	1.27945
	F	2013	>= 90 days	July	Summer	Colombia	America	57	0	1	0.99726	1.29041
	M	2011	< 90 days	October	Fall	Russia	Europe	37	0	0	1.29041	1.34795
	F	2010	< 90 days	March	Winter	Etiopia	Africa	17	0	0	1.22466	1.3863
	F	2010	< 90 days	September	Summer	Vietnam	Asia	48	0	0	1.1863	1.38904
	F	2013	< 90 days	March	Winter	Russia	Europe	31	0	0	1.28493	1.39452
	F	2010	>= 90 days	July	Summer	Russia	Europe	33	0	1	0.446575	1.39726
	M	2012	< 90 days	June	Spring	Cina	Asia	35	0	0	1.32603	1.39726
	M	2010	< 90 days	August	Summer	Vietnam	Asia	67	0	0	1.27945	1.43562
	M	2010	< 90 days	December	Fall	Colombia	America	31	0	0	1.29589	1.46575
	M	2010	< 90 days	June	Spring	Colombia	America	35	0	0	1.23562	1.47945
	F	2010	>= 90 days	July	Summer	Russia	Europe	62	0	0	1.21644	1.49863
	F	2012	< 90 days	March	Winter	Russia	Europe	34	0	0	1.29041	1.51507
	F	2012	< 90 days	June	Spring	Russia	Europe	37	1	1	1.43836	1.53699
	M	2013	>= 90 days	April	Spring	Russia	Europe	31	0	0	1.24658	1.58904
	M	2010	>= 90 days	October	Fall	Vietnam	Asia	38	0	0	1.08493	1.6
	M	2012	< 90 days	August	Summer	Etiopia	Africa	59	1	1	1.54247	1.61096
	M	2013	< 90 days	February	Winter	Russia	Europe	8	0	0	1.44658	1.61644
	F	2014	< 90 days	March	Winter	Etiopia	Africa	37	1	0	1.54795	1.63562
	M	2012	< 90 days	June	Spring	Burkina Faso	Africa	29	0	1	1.5589	1.64932
	F	2012	< 90 days	February	Winter	Russia	Europe	13	0	0	1.52055	1.69041
	F	2010	< 90 days	September	Summer	Cina	Asia	35	0	0	1.48767	1.69315
	M	2012	< 90 days	July	Summer	Etiopia	Africa	39	1	0	1.59178	1.73699
	M	2010	< 90 days	April	Spring	Russia	Europe	59	0	1	1.56438	1.75342
	F	2013	< 90 days	October	Fall	Etiopia	Africa	34	1	0	1.58904	1.78904
	F	2012	< 90 days	July	Summer	Russia	Europe	48	0	0	1.74521	1.85205
	M	2010	< 90 days	May	Spring	Vietnam	Asia	27	0	0	1.72603	1.89315
	M	2012	< 90 days	December	Fall	Russia	Europe	26	0	0	1.82192	1.89589
	M	2010	< 90 days	July	Summer	Ucraina	Europe	32	1	1	1.68219	1.90137
	F	2014		February	Winter	Etiopia	Africa	28	0	0		1.92055
	M	2014	< 90 days	March	Winter	Russia	Europe	16	0	0	1.7863	1.96438
	F	2014	>= 90 days	February	Winter	Etiopia	Africa	31	0	0	1.6	1.96712
	M	2010	>= 90 days	March	Winter	Vietnam	Asia	35	1	0	1.71781	1.97534
	F	2010	< 90 days	August	Summer	Perù	America	52	0	0	1.86027	1.98082
	M	2010	< 90 days	October	Fall	Etiopia	Africa	18	0	1	1.79452	1.98904
	F	2010	< 90 days	December	Fall	Ucraina	Europe	7	0	0	1.82192	2
	F	2010	< 90 days	June	Spring	Vietnam	Asia	30	0	1	1.83836	2.00548
	F	2014	< 90 days	August	Summer	Cina	Asia	28	0	0	2.01918	2.06301
	M	2010	< 90 days	May	Spring	Slovacchia	Europe	27	0	0	2.03836	2.10411
	M	2014	>= 90 days	February	Winter	Russia	Europe	25	0	0	1.82466	2.15616
	M	2011	>= 90 days	October	Fall	Russia	Europe	23	0	0	0.994521	2.16712
	M	2014	< 90 days	February	Winter	Russia	Europe	33	0	0	2.10411	2.1863
	M	2013	< 90 days	April	Spring	Russia	Europe	19	0	0	2.03836	2.22466
	F	2010	< 90 days	December	Fall	Colombia	America	25	0	1	2.01096	2.23562
	M	2012	< 90 days	August	Summer	Russia	Europe	49	0	0	2.04932	2.27123
	M	2014	< 90 days	January	Winter	Vietnam	Asia	25	0	0	2.13425	2.30685
	F	2010	< 90 days	September	Summer	Ucraina	Europe	23	0	0	2.2411	2.35342
	F	2010	< 90 days	March	Winter	Albania	Europe	14	0	0	2.16438	2.36986
	M	2010	< 90 days	August	Summer	Bulgaria	Europe	22	0	0	2.35068	2.38082
	F	2012	< 90 days	June	Spring	Cina	Asia	25	0	0	2.23562	2.41644
	M	2010	< 90 days	May	Spring	Cina	Asia	24	1	0	2.44384	2.47123
	M	2013	< 90 days	March	Winter	Etiopia	Africa	29	0	0	2.35616	2.53425
	M	2010	>= 90 days	August	Summer	Russia	Europe	23	0	0	2.35616	2.60274
	M	2013	>= 90 days	September	Summer	Colombia	America	37	0	0	2.30137	2.61918
	F	2014	< 90 days	April	Spring	Burkina Faso	Africa	19	0	0	2.47123	2.66027
	M	2010	< 90 days	April	Spring	Congo	Africa	27	1	0	2.48767	2.67397
	M	2013	< 90 days	August	Summer	Cina	Asia	22	0	0	2.55616	2.72603
	M	2010	>= 90 days	August	Summer	Russia	Europe	45	0	0	2.50137	2.75068
	F	2010	< 90 days	July	Summer	Vietnam	Asia	37	0	0	2.66301	2.76438
	M	2012	< 90 days	July	Summer	Russia	Europe	38	0	0	2.66849	2.77808
	M	2010	< 90 days	August	Summer	Cina	Asia	47	0	0	2.67123	2.78082
	F	2011	< 90 days	January	Winter	Russia	Europe	5	0	0	2.67945	2.79178
	M	2010	< 90 days	April	Spring	Russia	Europe	8	0	0	2.57534	2.79452
	M	2010	< 90 days	March	Winter	Etiopia	Africa	17	0	0	2.7726	2.83014
	M	2014	< 90 days	June	Spring	Cina	Asia	19	0	0	2.80822	2.90411
	M	2013	< 90 days	October	Fall	Vietnam	Asia	18	0	0	2.77808	2.91507
	F	2010	< 90 days	October	Fall	Etiopia	Africa	13	1	0	2.75068	2.94795
	M	2010	< 90 days	August	Summer	Russia	Europe	50	0	0	2.81644	2.96164
	M	2010	< 90 days	September	Summer	Cambogia	Asia	45	0	0	2.84384	3.00822
	F	2010	< 90 days	September	Summer	Cambogia	Asia	34	1	1	2.84384	3.00822
	M	2010	< 90 days	November	Fall	Nepal	Asia	12	1	0	2.87123	3.07123
	M	2010	< 90 days	November	Fall	Cambogia	Asia	20	0	0	2.8411	3.07671
	M	2010	< 90 days	October	Fall	Perù	America	25	0	0	2.91507	3.14247
	M	2010		October	Fall	Russia	Europe	62	0	0		3.18904
	F	2010	>= 90 days	November	Fall	Congo	Africa	22	1	0	2.93699	3.19452
	M	2010	< 90 days	September	Summer	Perù	America	16	0	0	3.03288	3.20822
	M	2010	< 90 days	May	Spring	Perù	America	20	0	0	3.10411	3.25205
	M	2010	< 90 days	June	Spring	Russia	Europe	42	0	0	3.09589	3.28493
	F	2014	>= 90 days	April	Spring	Cina	Asia	12	0	0	2.94521	3.32055
	M	2010	< 90 days	October	Fall	Bulgaria	Europe	15	0	0	3.15616	3.38356
	F	2012	< 90 days	July	Summer	Russia	Europe	48	0	0	3.34247	3.43836
	M	2010	< 90 days	October	Fall	Congo	Africa	25	1	0	3.40548	3.45205
	M	2012	>= 90 days	January	Winter	Russia	Europe	16	0	0	2.85205	3.46575
	F	2010	< 90 days	August	Summer	Etiopia	Africa	25	1	0	3.43288	3.47945
	F	2010	< 90 days	November	Fall	Russia	Europe	40	0	0	3.36712	3.50137
	M	2010	< 90 days	October	Fall	Cambogia	Asia	46	1	0	3.3726	3.53973
	M	2010	< 90 days	June	Spring	Filippine	Asia	28	0	0	3.49589	3.58082
	F	2013	< 90 days	April	Spring	Russia	Europe	13	0	0	3.40274	3.58904
	F	2010	>= 90 days	May	Spring	Cambogia	Asia	5	1	0	3.0137	3.61918
	M	2012	< 90 days	January	Winter	Russia	Europe	16	0	0	3.53973	3.70411
	F	2013	< 90 days	May	Spring	Congo	Africa	11	0	0	3.49863	3.72055
	M	2010	< 90 days	November	Fall	Cina	Asia	39	0	0	3.53425	3.77808
	M	2010	< 90 days	November	Fall	Colombia	America	16	1	0	3.65479	3.81096
	F	2010	< 90 days	May	Spring	India	Asia	30	0	0	3.67945	3.84658
	M	2010	< 90 days	November	Fall	Russia	Europe	12	1	0	3.79452	3.87945
	F	2010	>= 90 days	October	Fall	Nepal	Asia	39	0	0	3.61918	3.90959
	M	2010	< 90 days	December	Fall	Colombia	America	20	0	0	3.77534	3.93425
	F	2010	< 90 days	April	Spring	Russia	Europe	4	0	0	3.7589	3.97808
	F	2013	< 90 days	April	Spring	Etiopia	Africa	21	0	0	3.81096	4.01918
	F	2010	< 90 days	September	Summer	Brasile	America	30	0	0	3.8137	4.0411
	M	2010	< 90 days	December	Fall	Russia	Europe	19	0	0	3.86575	4.08767
	M	2010	>= 90 days	September	Summer	Russia	Europe	48	0	0	3.73425	4.09041
	M	2010	< 90 days	August	Summer	Benin	Africa	24	0	0	4.03836	4.17808
	M	2010	< 90 days	November	Fall	Russia	Europe	34	0	1	4.12329	4.22192
	F	2010	< 90 days	November	Fall	Filippine	Asia	11	0	0	4.07945	4.23014
	F	2011	< 90 days	January	Winter	Congo	Africa	29	1	1	4.09315	4.24658
	M	2010	>= 90 days	November	Fall	Etiopia	Africa	9	1	1	3.94521	4.27671
	F	2010	< 90 days	October	Fall	Bulgaria	Europe	30	0	0	4.08767	4.30685
	F	2010	< 90 days	September	Summer	Cina	Asia	26	0	0	4.22466	4.30959
	M	2010	< 90 days	May	Spring	Colombia	America	41	0	0	4.15342	4.33699
	M	2011	>= 90 days	January	Winter	Russia	Europe	19	1	1	4.11233	4.38082
	F	2010	< 90 days	July	Summer	Russia	Europe	41	0	0	4.1589	4.39452
	F	2011	< 90 days	January	Winter	India	Asia	11	1	1	4.25205	4.4411
	F	2010	< 90 days	June	Spring	India	Asia	16	1	0	4.41096	4.52877
	F	2010	< 90 days	August	Summer	Filippine	Asia	41	0	0	4.32877	4.54521
	M	2010	< 90 days	August	Summer	Filippine	Asia	33	0	0	4.32877	4.54521
	M	2010	>= 90 days	February	Winter	Colombia	America	23	1	0	4.15616	4.56164
	M	2010	>= 90 days	February	Winter	Colombia	America	9	0	0	4.15616	4.56164
	F	2010	>= 90 days	July	Summer	Etiopia	Africa	26	1	0	3.78082	4.59726
	M	2010	< 90 days	August	Summer	Burkina Faso	Africa	46	0	0	4.46301	4.60548
	F	2010	< 90 days	August	Summer	Bolivia	America	28	0	0	4.59726	4.6274
	M	2010	< 90 days	July	Summer	Russia	Europe	40	0	0	4.47397	4.65753
	M	2010	< 90 days	August	Summer	Polonia	Europe	51	0	0	4.56986	4.71507
	F	2010	< 90 days	April	Spring	Congo	Africa	16	1	0	4.61918	4.81096
	F	2010	>= 90 days	November	Fall	Congo	Africa	19	1	0	4.58356	4.8411
	M	2010	< 90 days	October	Fall	India	Asia	11	0	0	4.6274	4.8411
	M	2010	>= 90 days	November	Fall	Bulgaria	Europe	8	0	0	4.52055	4.87123
	F	2010	< 90 days	August	Summer	Colombia	America	23	0	0	4.74795	4.89041
	F	2010	< 90 days	August	Summer	Colombia	America	32	1	1	4.74795	4.89041
	M	2010	< 90 days	August	Summer	Brasile	America	38	1	0	4.67123	4.90137
	M	2010	< 90 days	August	Summer	Russia	Europe	76	0	0	4.72877	4.95068
	M	2010	< 90 days	March	Winter	Bulgaria	Europe	9	1	0	4.79726	5.03836
	F	2010	< 90 days	November	Fall	Colombia	America	65	1	0	4.87397	5.04932
	M	2010	< 90 days	July	Summer	Nepal	Asia	32	1	0	5.04384	5.09863
	M	2010	< 90 days	November	Fall	Senegal	Africa	29	1	0	5.00822	5.11233
	M	2010	< 90 days	November	Fall	Filippine	Asia	24	0	0	5.13973	5.21096
	M	2010	>= 90 days	August	Summer	Ungheria	Europe	23	0	0	4.96712	5.22192
	F	2010	< 90 days	June	Spring	Nepal	Asia	30	0	0	5.15616	5.2274
	M	2010	< 90 days	April	Spring	Russia	Europe	11	0	0	5.0137	5.23288
	F	2010	>= 90 days	April	Spring	Colombia	America	18	0	0	4.7863	5.30411
	M	2011	< 90 days	January	Winter	Russia	Europe	9	1	0	5.19726	5.33973
	M	2010	< 90 days	June	Spring	Ucraina	Europe	31	0	0	5.1863	5.35342
	M	2010	< 90 days	September	Summer	Colombia	America	49	0	0	5.19178	5.40274
	F	2010	< 90 days	April	Spring	Congo	Africa	20	0	0	5.22466	5.41096
	M	2010	< 90 days	April	Spring	Congo	Africa	9	0	1	5.35068	5.54247
	F	2010	< 90 days	September	Summer	Nepal	Asia	29	1	0	5.35342	5.55068
	M	2010	< 90 days	July	Summer	Kenya	Africa	33	1	0	5.37534	5.56712
	M	2010	< 90 days	December	Fall	Colombia	America	23	0	0	5.5726	5.68493
	F	2010	< 90 days	August	Summer	India	Asia	40	1	0	5.51781	5.71233
	F	2010	>= 90 days	December	Fall	Colombia	America	24	1	0	5.42192	5.72055
	M	2010	< 90 days	April	Spring	India	Asia	4	1	0	5.59726	5.72603
	F	2011	< 90 days	January	Winter	Bulgaria	Europe	9	0	0	5.70137	5.76986
	M	2010	< 90 days	August	Summer	Bolivia	America	21	0	0	5.77808	5.80822
	M	2010	< 90 days	October	Fall	Bulgaria	Europe	10	0	0	5.69315	5.83562
	M	2010	>= 90 days	May	Spring	Cambogia	Asia	13	0	0	2.15616	5.84658
	M	2011	>= 90 days	December	Fall	Brasile	America	12	0	0	5.50411	5.87945
	F	2010	< 90 days	August	Summer	Etiopia	Africa	19	1	0	5.82466	5.88767
	M	2010	< 90 days	August	Summer	Etiopia	Africa	25	0	0	5.70411	5.90411
	M	2010	>= 90 days	March	Winter	Bulgaria	Europe	5	0	0	5.63562	5.93425
	M	2010	>= 90 days	November	Fall	Etiopia	Africa	22	1	0	5.62466	5.94247
	M	2010	< 90 days	September	Summer	Etiopia	Africa	26	1	0	5.80548	5.99726
	M	2010	>= 90 days	November	Fall	Russia	Europe	12	0	0	5.36986	6.01644
	M	2010	< 90 days	June	Spring	Congo	Africa	21	1	0	5.84658	6.04384
	F	2011	< 90 days	January	Winter	Russia	Europe	12	1	1	5.96438	6.04932
	F	2010	< 90 days	August	Summer	Russia	Europe	34	0	0	5.94521	6.06027
	F	2010	>= 90 days	May	Spring	India	Asia	5	0	0	5.78356	6.07123
	F	2010	>= 90 days	October	Fall	Polonia	Europe	21	0	0	5.8274	6.09315
	M	2010	< 90 days	May	Spring	Moldavia	Europe	20	1	1	5.93151	6.09589
	M	2011	< 90 days	January	Winter	Brasile	America	28	0	0	5.86849	6.09863
	F	2011		January	Winter	Romania	Europe	10	0	0		6.18904
	F	2010	< 90 days	August	Summer	Ucraina	Europe	29	1	0	6.05479	6.22192
	F	2010	< 90 days	July	Summer	Perù	America	22	0	0	6.0411	6.2411
	F	2010	< 90 days	June	Spring	Moldavia	Europe	26	1	0	6.08219	6.26849
	M	2010	< 90 days	September	Summer	Perù	America	17	1	0	6.11507	6.29041
	F	2010	< 90 days	October	Fall	Etiopia	Africa	16	1	0	6.11233	6.30685
	M	2010	< 90 days	November	Fall	Colombia	America	12	0	0	6.12603	6.34247
	M	2010	< 90 days	October	Fall	Congo	Africa	24	1	0	6.44932	6.49589
	M	2010	< 90 days	April	Spring	Ucraina	Europe	43	0	0	6.44384	6.62192
	M	2010	>= 90 days	September	Summer	Russia	Europe	70	0	0	6.27671	6.69589
	F	2010	< 90 days	July	Summer	Colombia	America	57	1	0	6.56438	6.70959
	M	2011	< 90 days	January	Winter	Bulgaria	Europe	7	0	0	6.62466	6.7726
	F	2010	< 90 days	August	Summer	Etiopia	Africa	33	0	0	6.59726	6.79726
	F	2010	>= 90 days	October	Fall	Bulgaria	Europe	12	0	0	6.55068	6.83288
	M	2010	< 90 days	September	Summer	Ungheria	Europe	46	0	0	6.60822	6.84658
	M	2010	< 90 days	September	Summer	Filippine	Asia	27	1	0	6.6411	6.85205
	M	2010	< 90 days	September	Summer	Polonia	Europe	31	0	0	6.71507	6.89863
	F	2010	< 90 days	November	Fall	Cambogia	Asia	14	0	0	6.73973	6.94795
	M	2010	>= 90 days	May	Spring	Russia	Europe	12	1	0	6.46575	6.96164
	F	2010	>= 90 days	November	Fall	Nepal	Asia	16	0	0	6.56712	6.97534
	F	2010	< 90 days	August	Summer	Bulgaria	Europe	46	0	0	6.81644	7.01644
	M	2010	< 90 days	August	Summer	Russia	Europe	39	0	0	6.88493	7.02192
	M	2011	< 90 days	January	Winter	Cile	America	39	0	0	6.9589	7.03014
	M	2010	< 90 days	September	Summer	Cambogia	Asia	21	1	0	6.98904	7.03836
	F	2010	< 90 days	November	Fall	Colombia	America	50	1	0	6.87397	7.04932
	F	2011	< 90 days	January	Winter	Brasile	America	27	1	0	6.90411	7.13425
	F	2010	< 90 days	May	Spring	Perù	America	21	0	0	7.03288	7.18082
	M	2010	>= 90 days	April	Spring	Colombia	America	14	0	0	6.72055	7.23836
	M	2010	< 90 days	August	Summer	Ucraina	Europe	34	1	1	7.15068	7.31781
	M	2010	< 90 days	October	Fall	Etiopia	Africa	11	0	0	7.13973	7.33699
	M	2010	>= 90 days	August	Summer	Russia	Europe	24	0	0	7.16164	7.41644
	M	2010	< 90 days	October	Fall	Perù	America	17	0	0	7.20822	7.44384
	F	2010	< 90 days	November	Fall	Cambogia	Asia	9	1	0	7.2411	7.44932
	M	2010	< 90 days	November	Fall	Russia	Europe	25	0	0	7.33425	7.47397
	M	2010	< 90 days	August	Summer	Ungheria	Europe	25	0	0	7.31781	7.50411
	F	2011	< 90 days	January	Winter	Russia	Europe	10	0	0	7.44932	7.53425
	M	2010	>= 90 days	August	Summer	Filippine	Asia	37	1	0	5.88767	7.6
	M	2010	>= 90 days	March	Winter	Russia	Europe	30	0	0	7.34795	7.65205
	F	2010	< 90 days	December	Fall	Brasile	America	33	0	0	7.52877	7.66027
	F	2010	< 90 days	August	Summer	Brasile	America	29	1	0	7.50959	7.73973
	M	2010	< 90 days	October	Fall	Russia	Europe	29	0	0	7.67123	7.79726
	F	2010	>= 90 days	August	Summer	Colombia	America	63	1	0	7.60548	7.87945
	M	2010	< 90 days	April	Spring	India	Asia	3	0	0	7.67123	7.88219
	F	2010	< 90 days	August	Summer	Etiopia	Africa	33	0	0	7.72603	7.92603
	M	2010	< 90 days	July	Summer	Ucraina	Europe	48	0	0	7.75342	7.93699
	F	2010	< 90 days	November	Fall	Colombia	America	36	0	0	7.85753	8.00548
	M	2010	>= 90 days	November	Fall	Etiopia	Africa	15	1	0	7.73151	8.04932
	M	2010	>= 90 days	June	Spring	Cina	Asia	21	1	0	7.43014	8.11507
	M	2010	>= 90 days	June	Spring	Cina	Asia	16	1	0	7.43014	8.11507
	F	2010	>= 90 days	November	Fall	Etiopia	Africa	10	1	1	7.78356	8.11507
	F	2010	>= 90 days	April	Spring	Perù	America	4	0	0	7.81918	8.19178
	F	2010		August	Summer	Russia	Europe	48	1	0		8.21096
	F	2010	>= 90 days	December	Fall	Colombia	America	16	1	0	7.93973	8.23836
	F	2010	< 90 days	December	Fall	Moldavia	Europe	14	0	0	8.06027	8.23836
	M	2011	< 90 days	January	Winter	Albania	Europe	14	0	0	8.12877	8.30959
	F	2010	< 90 days	September	Summer	Cile	America	26	0	0	8.16986	8.33699
	F	2010	< 90 days	August	Summer	Bolivia	America	24	0	0	8.36986	8.4
	M	2014		March	Winter	Colombia	America	15	0	0		8.45479
	M	2010	< 90 days	March	Winter	Brasile	America	21	0	0	8.40548	8.5863
	M	2010	< 90 days	July	Summer	Cile	America	17	0	0	8.43014	8.61918
	M	2010	>= 90 days	July	Summer	Etiopia	Africa	23	1	0	8.01096	8.8274
	M	2010	< 90 days	May	Spring	Moldavia	Europe	22	1	1	8.76712	8.93151
	M	2010	< 90 days	November	Fall	Colombia	America	11	0	0	8.78082	8.94247
	M	2010	< 90 days	October	Fall	India	Asia	23	0	0	8.77808	8.94521
	M	2010	< 90 days	August	Summer	Ungheria	Europe	75	0	0	8.92603	8.9726
	M	2010	< 90 days	July	Summer	Cile	America	23	0	0	8.83836	9.06027
	M	2010	< 90 days	July	Summer	Cile	America	23	0	0	8.83836	9.06027
	F	2010	< 90 days	November	Fall	Brasile	America	33	1	0	8.86575	9.10411
	F	2010	< 90 days	July	Summer	India	Asia	25	0	1	9.04384	9.28493
	M	2010	>= 90 days	May	Spring	Colombia	America	26	1	0	4.86575	9.30959
	M	2010	< 90 days	December	Fall	Moldavia	Europe	24	0	0	9.14795	9.32603
	F	2010	>= 90 days	September	Summer	Brasile	America	23	1	0	8.87123	9.41918
	M	2010	>= 90 days	October	Fall	Brasile	America	45	1	0	9.24658	9.56712
	M	2010	< 90 days	September	Summer	Brasile	America	18	0	0	9.40274	9.63014
	M	2010	< 90 days	April	Spring	Colombia	America	11	1	1	9.46849	9.68493
	F	2010		November	Fall	Colombia	America	20	1	0		9.7726
	F	2010	< 90 days	November	Fall	Colombia	America	18	1	0	9.74521	9.89315
	M	2014		March	Winter	Colombia	America	21	1	0		9.92603
	M	2010	< 90 days	May	Spring	Colombia	America	26	0	0	9.74795	9.93151
	M	2010	>= 90 days	January	Winter	Brasile	America	18	0	0	6.88219	9.9589
	M	2010	< 90 days	October	Fall	Ucraina	Europe	27	0	1	9.76712	9.9589
	F	2010	< 90 days	July	Summer	India	Asia	27	1	1	9.85753	10.0986
	F	2010	< 90 days	December	Fall	Ucraina	Europe	17	0	1	10.0466	10.1507
	M	2010	< 90 days	August	Summer	India	Asia	12	1	0	10.0904	10.2301
	M	2010	< 90 days	August	Summer	India	Asia	10	0	0	10.0904	10.2301
	F	2010	>= 90 days	October	Fall	Polonia	Europe	29	0	0	10.0932	10.3589
	M	2010	< 90 days	July	Summer	Ungheria	Europe	27	0	0	10.1589	10.4
	M	2010	>= 90 days	April	Spring	Perù	America	4	0	0	10.0438	10.4164
	F	2010	< 90 days	November	Fall	Brasile	America	54	1	0	10.2	10.4384
	M	2010	< 90 days	September	Summer	Ucraina	Europe	40	0	0	10.5151	10.6438
	F	2010	< 90 days	December	Fall	Colombia	America	18	0	0	10.6575	10.8384
	F	2010	>= 90 days	June	Spring	Ucraina	Europe	20	0	1	10.4521	10.8767
	M	2010	>= 90 days	May	Spring	Colombia	America	28	0	0	9.23288	10.9726
	F	2010	>= 90 days	September	Summer	Polonia	Europe	19	0	0	11	11.2685
	M	2010	< 90 days	May	Spring	Ungheria	Europe	19	0	1	11.7315	11.874
	F	2010	>= 90 days	April	Spring	Capo Verde	Africa	17	0	0	11.3699	12.0219
	F	2010	< 90 days	October	Fall	Ucraina	Europe	25	0	1	11.9534	12.1808
	M	2011	< 90 days	January	Winter	Albania	Europe	17	1	0	12.3589	12.5397
	M	2010	>= 90 days	August	Summer	Ungheria	Europe	25	0	0	12.5863	12.8411
	M	2010	< 90 days	September	Summer	Polonia	Europe	39	0	0	13.8603	14.0438
	M	2011	< 90 days	January	Winter	Albania	Europe	18	0	0	15.4493	15.6301
	M	2010	< 90 days	August	Summer	Etiopia	Africa	25	0	0	15.6493	15.874
	M	2011	>= 90 days	January	Winter	Brasile	America	6	1	0	15.1699	16.1781
